# Supplementary material for: Perceptual Decision Impairments Linked to Obsessive-Compulsive Symptoms are Substantially Driven by State-Based Effects
Source: Comput Psychiatr. 2022 May 12;6(1):79–95. doi: 10.5334/cpsy.87 (PMC11104319; doi:10.5334/cpsy.87)
Supplement: Supplemental Table S1. — Posterior Median and 95% CI for Regression Coefficients in Each Model. [file cpsy-6-1-87-s2.xlsx]

## Sheet: Sheet1
	Model 1			Model 2			Model 3a			Model 3b			Model 4			Model 5
	Median	Lower	Upper	Median	Lower	Upper	Median	Lower	Upper	Median	Lower	Upper	Median	Lower	Upper	Median	Lower	Upper
Drift rate
Subject-level, SD	0.412137	0.367116	0.466571	0.414227	0.369756	0.46738	0.41	0.37	0.47	0.41	0.37	0.47	0.415713	0.370074	0.47056	0.416735	0.370294	0.47277
Condition-level main
Low	1.79895	1.73008	1.86789	1.79741	1.72493	1.86764	1.83	1.76	1.9	1.83	1.76	1.9	1.83125	1.75937	1.90219	1.85469	1.78115	1.92572
Med	1.20184	1.13414	1.26923	1.20205	1.13135	1.26982	1.21	1.14	1.28	1.21	1.14	1.28	1.20788	1.13789	1.27683	1.21656	1.14556	1.28589
High	0.406898	0.340018	0.472707	0.407949	0.339069	0.47424	0.41	0.34	0.48	0.41	0.34	0.48	0.408785	0.339846	0.476186	0.405709	0.336267	0.474255
PI-WSUR
Low	-0.156093	-0.225382	-0.0852215	—	—	—	-0.09	-0.16	-0.01	—	—	—	-0.0920089	-0.173783	-0.0107103	-0.0915096	-0.171853	-0.0121435
Med	-0.0652378	-0.132702	-0.00533113	—	—	—	-0.03	-0.1	0.04	—	—	—	-0.0401029	-0.120421	0.0407531	-0.0382	-0.118175	0.0392001
High	-0.0219465	-0.088722	0.0469381	—	—	—	-0.02	-0.1	0.05	—	—	—	-0.0225169	-0.101558	0.0566173	-0.0210356	-0.0996045	0.05583
YBOCS-Standard
Low	—	—	—	-0.168395	-0.239232	-0.0974167	—	—	—	-0.03	-0.11	0.06	0.0191552	-0.0708904	0.107919	0.0241598	-0.0655943	0.112557
Med	—	—	—	-0.0568131	-0.125201	-0.0112888	—	—	—	0.01	-0.06	0.1	0.0366628	-0.0510548	0.123726	0.040634	-0.0462897	0.127396
High	—	—	—	-0.00921304	-0.0757778	0.0585372	—	—	—	-0.02	-0.1	0.06	-0.00833972	-0.0937491	0.0776133	-0.00806232	-0.093213	0.0765531
YBOCS-State
Low	—	—	—	—	—	—	-0.24	-0.31	-0.16	-0.25	-0.34	-0.17	-0.256113	-0.339433	-0.172372	-0.232083	-0.316207	-0.148068
Med	—	—	—	—	—	—	-0.11	-0.19	-0.05	-0.13	-0.22	-0.05	-0.140587	-0.221136	-0.0588272	-0.131921	-0.213432	-0.04903
High	—	—	—	—	—	—	0.02	-0.05	0.09	0.02	-0.06	0.1	0.0249874	-0.0556654	0.105379	0.0181777	-0.0628547	0.0997463
WM
Low	—	—	—	—	—	—	—	—	—	—	—	—	0.0592754	-0.013783	0.132921	0.0351976	-0.040756	0.111673
Med	—	—	—	—	—	—	—	—	—	—	—	—	0.0578432	-0.0135953	0.129954	0.0469306	-0.027184	0.121197
High	—	—	—	—	—	—	—	—	—	—	—	—	0.0137068	-0.055675	0.0844407	0.0209179	-0.0520874	0.0940846
YBOCS-State * WM
Low	—	—	—	—	—	—	—	—	—	—	—	—	—	—	—	-0.114462	-0.210508	-0.0207477
Med	—	—	—	—	—	—	—	—	—	—	—	—	—	—	—	-0.0483364	-0.141978	0.0441482
High	—	—	—	—	—	—	—	—	—	—	—	—	—	—	—	0.019076	-0.0732737	0.111079
Boundary Separation
Subject-level, SD	0.561849	0.501753	0.634477	0.565159	0.504274	0.639427	0.57	0.5	0.64	0.57	0.51	0.64	0.568923	0.506246	0.645034	0.571449	0.508753	0.646833
Condition-level main
Low	1.93166	1.83915	2.02363	1.93522	1.84014	2.02648	1.94	1.85	2.04	1.94	1.85	2.04	1.94192	1.84828	2.03216	1.94171	1.85029	2.03718
Med	2.14895	2.05707	2.24149	2.15045	2.05613	2.24131	2.15	2.06	2.25	2.15	2.06	2.25	2.15156	2.05753	2.24212	2.14634	2.05463	2.24136
High	2.44993	2.3577	2.54118	2.45038	2.35622	2.5404	2.45	2.36	2.55	2.45	2.36	2.55	2.45133	2.35771	2.54123	2.44541	2.35397	2.54034
PI-WSUR
Low	0.051103	-0.0402505	0.143711	—	—	—	0.05	-0.05	0.15	—	—	—	0.05	-0.0340989	0.179325	0.0725323	-0.0328555	0.180487
Med	0.0562941	-0.0348191	0.148105	—	—	—	0.06	-0.04	0.16	—	—	—	0.0657306	-0.0392325	0.172514	0.066323	-0.0387185	0.17408
High	0.0707769	-0.0196841	0.162175	—	—	—	0.09	-0.002	0.19	—	—	—	0.0915542	-0.0129003	0.198642	0.0927848	-0.0118858	0.201281
YBOCS-Standard
Low	—	—	—	-0.0201409	-0.112721	0.0743365	—	—	—	-0.02	-0.13	0.08	-0.0505003	-0.167617	0.0640122	-0.0546343	-0.1703	0.0644833
Med	—	—	—	0.00898678	-0.0831499	0.102428	—	—	—	0.01	-0.1	0.12	-0.0113953	-0.127477	0.10286	-0.0171653	-0.133074	0.101473
High	—	—	—	0.0110219	-0.080884	0.104228	—	—	—	0.04	-0.07	0.15	0.00983511	-0.106842	0.123819	0.00390944	-0.11026	0.122049
YBOCS-State
Low	—	—	—	—	—	—	-0.005	-0.1	0.1	0.02	-0.09	0.13	0.0046832	-0.101636	0.116928	0.00327314	-0.112126	0.113884
Med	—	—	—	—	—	—	-0.01	-0.11	0.09	-0.001	-0.11	0.11	-0.0148205	-0.121294	0.0972918	-0.0202808	-0.135411	0.0906991
High	—	—	—	—	—	—	-0.07	-0.17	0.03	-0.06	-0.17	0.05	-0.0770188	-0.183652	0.0345026	-0.0821605	-0.197133	0.0275101
WM
Low	—	—	—	—	—	—	—	—	—	—	—	—	0.0253037	-0.070804	0.120585	0.0288416	-0.0702056	0.127308
Med	—	—	—	—	—	—	—	—	—	—	—	—	0.0300551	-0.0655438	0.12477	0.0375436	-0.0609638	0.135913
High	—	—	—	—	—	—	—	—	—	—	—	—	0.044042	-0.0507697	0.138413	0.051646	-0.0467605	0.149596
YBOCS-State * WM
Low	—	—	—	—	—	—	—	—	—	—	—	—	—	—	—	0.0116135	-0.111289	0.13465
Med	—	—	—	—	—	—	—	—	—	—	—	—	—	—	—	0.0324378	-0.0892831	0.154816
High	—	—	—	—	—	—	—	—	—	—	—	—	—	—	—	0.0339468	-0.0883105	0.156898
Non-decision time
Subject-level, mean	0.381401	0.36071	0.402141	0.381164	0.360897	0.401438	0.38	0.36	0.4	0.38	0.36	0.4	0.381137	0.360556	0.401824	0.381151	0.360502	0.401826
Subject-level, SD	0.127001	0.113373	0.143392	0.12757	0.11394	0.144014	0.13	0.11	0.14	0.13	0.11	0.14	0.126771	0.113166	0.143081	0.126575	0.112834	0.143129
