# Supplementary material for: Perceptual Decision Impairments Linked to Obsessive-Compulsive Symptoms are Substantially Driven by State-Based Effects
Source: Comput Psychiatr. 2022 May 12;6(1):79–95. doi: 10.5334/cpsy.87 (PMC11104319; doi:10.5334/cpsy.87)
Supplement: Supplemental Table S2. — Posterior Median and 95% CI for Regression Coefficients in Models 3a/3b for the N=210 Relaxed RDM and OSPAN Performance Sample. [file cpsy-6-1-87-s3.xlsx]

## Sheet: Sheet1
	Model 3a (N=210)			Model 3b (N=210)
	Median	Lower	Upper	Median	Lower	Upper
Drift rate
Subject-level, SD	0.52	0.47	0.58	0.41	0.37	0.47
Condition-level main
Low	1.49	1.41	1.56	1.83	1.76	1.9
Med	1.03	0.95	1.1	1.21	1.14	1.28
High	0.33	0.26	0.4	0.41	0.34	0.48
PI-WSUR
Low	-0.2	-0.28	-0.11	—	—	—
Med	-0.13	-0.22	-0.04	—	—	—
High	-0.07	-0.15	0.02	—	—	—
YBOCS-Standard
Low	—	—	—	-0.03	-0.11	0.06
Med	—	—	—	0.01	-0.06	0.1
High	—	—	—	-0.02	-0.1	0.06
YBOCS-State
Low	-0.28	-0.37	-0.2	-0.25	-0.34	-0.17
Med	-0.18	-0.26	-0.09	-0.13	-0.22	-0.05
High	-0.03	-0.12	0.06	0.02	-0.06	0.1
WM
Low	—	—	—	—	—	—
Med	—	—	—	—	—	—
High	—	—	—	—	—	—
YBOCS-State * WM
Low	—	—	—	—	—	—
Med	—	—	—	—	—	—
High	—	—	—	—	—	—
Boundary Separation
Subject-level, SD	0.59	0.53	0.65	0.57	0.51	0.64
Condition-level main
Low	1.9	1.82	1.99	1.94	1.85	2.04
Med	2.11	2.02	2.19	2.15	2.06	2.25
High	2.35	2.27	2.44	2.45	2.36	2.55
PI-WSUR
Low	0.02	-0.07	0.12	—	—	—
Med	-0.01	-0.11	0.09	—	—	—
High	-0.02	-0.11	0.08	—	—	—
YBOCS-Standard
Low	—	—	—	-0.02	-0.13	0.08
Med	—	—	—	0.01	-0.1	0.12
High	—	—	—	0.04	-0.07	0.15
YBOCS-State
Low	0.04	-0.06	0.14	0.02	-0.09	0.13
Med	0.02	-0.08	0.12	-0.001	-0.11	0.11
High	-0.03	-0.12	0.07	-0.06	-0.17	0.05
WM
Low	—	—	—	—	—	—
Med	—	—	—	—	—	—
High	—	—	—	—	—	—
YBOCS-State * WM
Low	—	—	—	—	—	—
Med	—	—	—	—	—	—
High	—	—	—	—	—	—
Non-decision time
Subject-level, mean	0.36	0.34	0.38	0.38	0.36	0.4
Subject-level, SD	0.14	0.12	0.15	0.13	0.11	0.14
