# Supplementary material for: Perceptual Decision Impairments Linked to Obsessive-Compulsive Symptoms are Substantially Driven by State-Based Effects
Source: Comput Psychiatr. 2022 May 12;6(1):79–95. doi: 10.5334/cpsy.87 (PMC11104319; doi:10.5334/cpsy.87)
Supplement: Supplemental Table S3. — Posterior Median and 95% CI for Regression Coefficients in Model 5a for the N=150 Sample. [file cpsy-6-1-87-s4.xlsx]

## Sheet: Sheet1
	Model 5a (N=150)
	Median	Lower	Upper
Drift rate
Subject-level, SD	0.4165	0.371	0.472
Condition-level main
Low	1.8847	1.812	1.957
Med	1.2218	1.152	1.292
High	0.4086	0.339	0.477
PI-WSUR
Low	-0.0601	-0.142	0.021
Med	-0.0341	-0.115	0.047
High	-0.021	-0.099	0.059
YBOCS-Standard
Low	0.0641	-0.028	0.157
Med	0.0467	-0.041	0.137
High	-0.0013	-0.089	0.088
YBOCS-State
Low	-0.2109	-0.298	-0.125
Med	-0.1361	-0.221	-0.051
High	0.0122	-0.073	0.095
WM
Low	0.0952	0.017	0.173
Med	0.0502	-0.025	0.124
High	0.0214	-0.053	0.095
YBOCS-State * WM
Low	-0.1429	-0.233	-0.051
Med	-0.0549	-0.146	0.036
High	0.0129	-0.077	0.102
Age
Low	0.2428	0.166	0.321
Med	0.0266	-0.048	0.103
High	0.0082	-0.065	0.083
Boundary Separation
Subject-level, SD	0.57451	0.5114	0.652
Condition-level main
Low	2.45386	2.3612	2.549
Med	2.15182	2.0602	2.247
High	1.95139	1.8593	2.047
PI-WSUR
Low	0.08184	-0.0251	0.189
Med	0.07265	-0.0345	0.178
High	0.09984	-0.0068	0.207
YBOCS-Standard
Low	-0.02674	-0.1512	0.091
Med	-0.00564	-0.1298	0.112
High	0.01746	-0.106	0.135
YBOCS-State
Low	0.00545	-0.1061	0.117
Med	-0.01729	-0.1292	0.095
High	-0.08041	-0.1924	0.032
WM
Low	0.05013	-0.0509	0.152
Med	0.04573	-0.0549	0.146
High	0.06028	-0.0402	0.162
YBOCS-State * WM
Low	-0.00011	-0.1293	0.124
Med	0.02725	-0.1024	0.152
High	0.03083	-0.0991	0.155
Age
Low	0.09804	-0.0029	0.199
Med	0.0459	-0.0546	0.146
High	0.04682	-0.0542	0.147
Bias
Subject-level, mean	-0.02481	-0.0455	-0.004
Subject-level, SD	0.11329	0.0985	0.131
Non-decision time
Subject-level, mean	0.38313	0.3626	0.404
Subject-level, SD	0.12694	0.1133	0.144
