# Supplementary material for: Perceptual Decision Impairments Linked to Obsessive-Compulsive Symptoms are Substantially Driven by State-Based Effects
Source: Comput Psychiatr. 2022 May 12;6(1):79–95. doi: 10.5334/cpsy.87 (PMC11104319; doi:10.5334/cpsy.87)
Supplement: Supplemental Table S4. — Posterior Median and 95% CI for Regression Coefficients in Model 5 for the N=177 Relaxed OSPAN-Criteria Sample. [file cpsy-6-1-87-s5.xlsx]

## Sheet: Sheet1
	Model 5a (N=150)
	Median	Lower	Upper
Drift rate
Subject-level, SD	0.420762	0.377874	0.471944
Condition-level main
Low	1.81091	1.74475	1.87855
Med	1.19764	1.13339	1.26287
High	0.391965	0.328378	0.456398
PI-WSUR
Low	-0.135346	-0.210399	-0.0585636
Med	-0.0730214	-0.148006	0.00308444
High	-0.0404346	-0.114503	0.0333021
YBOCS-Standard
Low	-0.00348628	-0.0915018	0.0856552
Med	0.0295929	-0.0562021	0.117195
High	0.00607965	-0.0785035	0.0915834
YBOCS-State
Low	-0.178009	-0.258645	-0.0987671
Med	-0.103395	-0.18357	-0.0247325
High	-0.011832	-0.089892	0.0653786
WM
Low	-0.00699999	-0.0827715	0.0689078
Med	0.0255618	-0.0484339	0.0991697
High	0.0307896	-0.0422549	0.10275
YBOCS-State * WM
Low	-0.0848324	-0.185674	0.0153339
Med	-0.0455596	-0.143575	0.0527993
High	0.0361246	-0.0615195	0.133716
Boundary Separation
Subject-level, SD	0.578466	0.519228	0.647766
Condition-level main
Low	1.93747	1.85115	2.02285
Med	2.13827	2.05155	2.22297
High	2.40493	2.31878	2.48974
PI-WSUR
Low	0.0785132	-0.0259119	0.179051
Med	0.0600263	-0.0430833	0.160298
High	0.0549983	-0.0485022	0.154922
YBOCS-Standard
Low	-0.0764734	-0.191582	0.0354667
Med	-0.0267602	-0.142308	0.0855085
High	0.00689376	-0.106742	0.118577
YBOCS-State
Low	0.0738298	-0.0321465	0.179404
Med	0.0503797	-0.0548236	0.155834
High	-0.00817727	-0.113174	0.0974165
WM
Low	0.00685136	-0.090949	0.107304
Med	0.0239889	-0.0736363	0.124114
High	0.0593821	-0.0386279	0.158941
YBOCS-State * WM
Low	0.0213221	-0.105233	0.150368
Med	0.020897	-0.105712	0.150731
High	0.0174447	-0.109689	0.147656
Non-decision time
Subject-level, mean	0.37432	0.355627	0.392963
Subject-level, SD	0.125521	0.112771	0.140402
